# Supplementary material for: DNA Fragmentation Simulation Method (FSM) and Fragment Size Matching Improve aCGH Performance of FFPE Tissues
Source: PLoS One. 2012 Jun 15;7(6):e38881. doi: 10.1371/journal.pone.0038881 (PMC3376148; doi:10.1371/journal.pone.0038881)
Supplement: Table S1 — Summary of samples used in the study. (XLSX) [file pone.0038881.s005.xlsx]

## Sheet: Table S1
Table S1. Sample summary
Study ID (Craig_FSM_XXX)	Source	Diagnosis	dLRsd	Block Age (yrs)	Sample Type	Method	Array Version
Craig_FSM_001	JHMI	LGG	0.179101	3	FFPE	FSM	Agilent 1M
Craig_FSM_002	JHMI	LGG	0.176895	7	FFPE	FSM	Agilent 1M
Craig_FSM_003	JHMI	LGG	0.230123	10	FFPE	FSM	Agilent 1M
Craig_FSM_004	JHMI	LGG	0.232371	11	FFPE	FSM	Agilent 1M
Craig_FSM_005	BWH	Metastasis, Breast	0.1849	0.5	FFPE	FSM	Agilent 1M
Craig_FSM_006	BWH	Metastasis, Breast	0.167	0.5	FFPE	FSM	Agilent 1M
Craig_FSM_007	BWH	Metastasis, Breast	0.174	0.5	FFPE	FSM	Agilent 1M
Craig_FSM_008	CHB	LGG	0.185364	0.5	FFPE	FSM	Agilent 1M
Craig_FSM_009	CHB	LGG	0.183967	0.5	FFPE	FSM	Agilent 1M
Craig_FSM_010	CHB	A4	0.230925	0.5	FFPE	FSM	Agilent 1M
Craig_FSM_011	CHB	LGG	0.165293	1	FFPE	FSM	Agilent 1M
Craig_FSM_012	CHB	LGG	0.179623	1	FFPE	FSM	Agilent 1M
Craig_FSM_013	CHB	LGG	0.229362	4	FFPE	FSM	Agilent 1M
Craig_FSM_014	CHB	LGG	0.200572	5	FFPE	FSM	Agilent 1M
Craig_FSM_015	CHB	LGG	0.172134	7	FFPE	FSM	Agilent 1M
Craig_FSM_016	CHB	LGG	0.18843	7	FFPE	FSM	Agilent 1M
Craig_FSM_017	CHB	LGG	0.207226	7	FFPE	FSM	Agilent 1M
Craig_FSM_018	CHB	LGG	0.184162	8	FFPE	FSM	Agilent 1M
Craig_FSM_019	CHB	LGG	0.223551	8	FFPE	FSM	Agilent 1M
Craig_FSM_020	CHB	LGG	0.226911	9	FFPE	FSM	Agilent 1M
Craig_FSM_021	CHB	LGG	0.189943	11	FFPE	FSM	Agilent 1M
Craig_FSM_022	CHB	LGG	0.213167	13	FFPE	FSM	Agilent 1M
Craig_FSM_023	CHB	LGG	0.19	8	FFPE	FSM	Agilent 1M
Craig_FSM_024	CNMC	LGG	0.292305	2	FFPE	FSM	Agilent 1M
Craig_FSM_025	CNMC	LGG	0.216447	2	FFPE	FSM	Agilent 1M
Craig_FSM_026	CNMC	LGG	0.230888	3	FFPE	FSM	Agilent 1M
Craig_FSM_027	CNMC	LGG	0.199838	4	FFPE	FSM	Agilent 1M
Craig_FSM_028	CNMC	LGG	0.217462	5	FFPE	FSM	Agilent 1M
Craig_FSM_029	CNMC	LGG	0.195695	7	FFPE	FSM	Agilent 1M
Craig_FSM_030	CNMC	LGG	0.2006	8	FFPE	FSM	Agilent 1M
Craig_FSM_031	CMCD	LGG	0.211732	0	FFPE	FSM	Agilent 1M
Craig_FSM_032	CMCD	LGG	0.149234	1	FFPE	FSM	Agilent 1M
Craig_FSM_033	CMCD	LGG	0.167206	2	FFPE	FSM	Agilent 1M
Craig_FSM_034	CMCD	LGG	0.154621	2	FFPE	FSM	Agilent 1M
Craig_FSM_035	CMCD	LGG	0.272727	2	FFPE	FSM	Agilent 1M
Craig_FSM_036	CMCD	LGG	0.1819	3	FFPE	FSM	Agilent 1M
Craig_FSM_037	CMCD	LGG	0.164558	4	FFPE	FSM	Agilent 1M
Craig_FSM_038	CMCD	LGG	0.196228	5	FFPE	FSM	Agilent 1M
Craig_FSM_039	CMCD	LGG	0.170607	5	FFPE	FSM	Agilent 1M
Craig_FSM_040	CMCD	LGG	0.213408	5	FFPE	FSM	Agilent 1M
Craig_FSM_041	CMCD	LGG	0.171335	6	FFPE	FSM	Agilent 1M
Craig_FSM_042	CMCD	LGG	0.170202	7	FFPE	FSM	Agilent 1M
Craig_FSM_043	CMCD	LGG	0.161705	8	FFPE	FSM	Agilent 1M
Craig_FSM_044	CMCD	LGG	0.19642	8	FFPE	FSM	Agilent 1M
Craig_FSM_045	CHB	LGG	0.240354	10	FFPE	FSM	Agilent 1M
Craig_FSM_046	CHB	LGG	0.272293	11	FFPE	FSM	Agilent 1M
Craig_FSM_047	CHB	LGG	0.258253	11	FFPE	FSM	Agilent 1M
Craig_FSM_048	CHB	LGG	0.188873	11	FFPE	FSM	Agilent 1M
Craig_FSM_049	IST	LGG	0.22	12	FFPE	FSM	Agilent 1M
Craig_FSM_050	IST	LGG	0.22	13	FFPE	FSM	Agilent 1M
Craig_FSM_051	IST	LGG	0.21	13	FFPE	FSM	Agilent 1M
Craig_FSM_052	BWH	O3	0.226	5	FFPE	FSM	Agilent 1M
Craig_FSM_053	BWH	Normal/Other	0.202725	2	FFPE	FSM	Agilent 1M
Craig_FSM_054	BWH	Normal/Other	0.252665	3	FFPE	FSM	Agilent 1M
Craig_FSM_055	BWH	Normal/Other	0.226787	3	FFPE	FSM	Agilent 1M
Craig_FSM_056	BWH	Normal/Other	0.263275	4	FFPE	FSM	Agilent 1M
Craig_FSM_057	BWH	A4	0.235797	6	FFPE	FSM	Agilent 1M
Craig_FSM_058	BWH	Normal/Other	0.198336	6	FFPE	FSM	Agilent 1M
Craig_FSM_059	BWH	A4	0.236	2	FFPE	FSM	Agilent 1M
Craig_FSM_060	BWH	A4	0.201	1	FFPE	FSM	Agilent 1M
Craig_FSM_061	BWH	A4	0.202	1	FFPE	FSM	Agilent 1M
Craig_FSM_062	BWH	A4	0.174672	2	FFPE	FSM	Agilent 1M
Craig_FSM_063	BWH	A4	0.161108	2	FFPE	FSM	Agilent 1M
Craig_FSM_064	BWH	A4	0.147139	2	FFPE	FSM	Agilent 1M
Craig_FSM_065	BWH	A4	0.1828	2	FFPE	FSM	Agilent 1M
Craig_FSM_066	BWH	A4	0.158922	2	FFPE	FSM	Agilent 1M
Craig_FSM_067	BWH	A4	0.199975	2	FFPE	FSM	Agilent 1M
Craig_FSM_068	BWH	A4	0.235432	2	FFPE	FSM	Agilent 1M
Craig_FSM_069	BWH	A4	0.154568	2	FFPE	FSM	Agilent 1M
Craig_FSM_070	BWH	A4	0.190411	2	FFPE	FSM	Agilent 1M
Craig_FSM_071	BWH	A4	0.174819	3	FFPE	FSM	Agilent 1M
Craig_FSM_072	BWH	A4	0.178679	3	FFPE	FSM	Agilent 1M
Craig_FSM_073	BWH	A4	0.224273	3	FFPE	FSM	Agilent 1M
Craig_FSM_074	BWH	A4	0.191108	3	FFPE	FSM	Agilent 1M
Craig_FSM_075	BWH	A4	0.181995	3	FFPE	FSM	Agilent 1M
Craig_FSM_076	BWH	A4	0.181296	3	FFPE	FSM	Agilent 1M
Craig_FSM_077	BWH	A4	0.214626	2	FFPE	FSM	Agilent 1M
Craig_FSM_078	BWH	A4	0.224672	1	FFPE	FSM	Agilent 1M
Craig_FSM_079	BWH	A4	0.208286	1	FFPE	FSM	Agilent 1M
Craig_FSM_080	BWH	A4	0.175761	1	FFPE	FSM	Agilent 1M
Craig_FSM_081	CHB	LGG	0.78	7	FFPE	STANDARD	Agilent 1M
Craig_FSM_082	CHB	LGG	0.31	8	FFPE	STANDARD	Agilent 1M
Craig_FSM_083	CHB	LGG	0.3	8	FFPE	STANDARD	Agilent 1M
Craig_FSM_084	CHB	LGG	0.32	8	FFPE	STANDARD	Agilent 1M
Craig_FSM_085	CHB	LGG	0.48	8	FFPE	STANDARD	Agilent 1M
Craig_FSM_086	CHB	LGG	0.28	10	FFPE	STANDARD	Agilent 1M
Craig_FSM_087	CHB	LGG	0.34	10	FFPE	STANDARD	Agilent 1M
Craig_FSM_088	CHB	LGG	0.4	10	FFPE	STANDARD	Agilent 1M
Craig_FSM_089	CHB	LGG	0.46	11	FFPE	STANDARD	Agilent 1M
Craig_FSM_090	CHB	LGG	0.65	12	FFPE	STANDARD	Agilent 1M
Craig_FSM_091	CHB	LGG	0.37	14	FFPE	STANDARD	Agilent 1M
Craig_FSM_092	CHB	LGG	0.27	14	FFPE	STANDARD	Agilent 1M
Craig_FSM_093	CHB	LGG	0.35	14	FFPE	STANDARD	Agilent 1M
Craig_FSM_094	CHB	LGG	0.3	15	FFPE	STANDARD	Agilent 1M
Craig_FSM_095	CHB	LGG	0.63	15	FFPE	STANDARD	Agilent 1M
Craig_FSM_096	CHB	LGG	0.35	15	FFPE	STANDARD	Agilent 1M
Craig_FSM_097	BWH	Normal/Other	0.24	4	FFPE	STANDARD	Agilent 1M
Craig_FSM_098	BWH	A4	0.27	2	FFPE	STANDARD	Agilent 1M
Craig_FSM_099	BWH	Normal/Other	0.22	4	FFPE	STANDARD	Agilent 1M
Craig_FSM_100	BWH	Normal/Other	0.2	4	FFPE	STANDARD	Agilent 1M
Craig_FSM_101	CHB	LGG	0.32	3	FFPE	STANDARD	Agilent 1M
Craig_FSM_102	CHB	LGG	0.37	9	FFPE	STANDARD	Agilent 1M
Craig_FSM_103	BWH	Normal/Other	0.43	4	FFPE	STANDARD	Agilent 1M
Craig_FSM_104	BWH	A4	0.46	1	FFPE	STANDARD	Agilent 1M
Craig_FSM_105	BWH	A4	0.37	1	FFPE	STANDARD	Agilent 1M
Craig_FSM_106	BWH	LGG	0.31	1	FFPE	STANDARD	Agilent 1M
Craig_FSM_107	BWH	O3	0.29	1	FFPE	STANDARD	Agilent 1M
Craig_FSM_108	BWH	A4	0.26	2	FFPE	STANDARD	Agilent 1M
Craig_FSM_109	BWH	O3	0.24	2	FFPE	STANDARD	Agilent 1M
Craig_FSM_110	BWH	A4	0.21	2	FFPE	STANDARD	Agilent 1M
Craig_FSM_111	BWH	A4	0.32	2	FFPE	STANDARD	Agilent 1M
Craig_FSM_112	BWH	A4	0.4	2	FFPE	STANDARD	Agilent 1M
Craig_FSM_113	BWH	LGG	0.33	2	FFPE	STANDARD	Agilent 1M
Craig_FSM_114	BWH	A4	0.34	2	FFPE	STANDARD	Agilent 1M
Craig_FSM_115	BWH	LGG	0.32	2	FFPE	STANDARD	Agilent 1M
Craig_FSM_116	BWH	A4	0.31	2	FFPE	STANDARD	Agilent 1M
Craig_FSM_117	BWH	A4	0.35	2	FFPE	STANDARD	Agilent 1M
Craig_FSM_118	BWH	A4	0.46	2	FFPE	STANDARD	Agilent 1M
Craig_FSM_119	BWH	A4	0.34	3	FFPE	STANDARD	Agilent 1M
Craig_FSM_120	CHB	LGG	0.26	3	FFPE	STANDARD	Agilent 1M
Craig_FSM_121	BWH	Normal/Other	0.47	4	FFPE	STANDARD	Agilent 1M
Craig_FSM_122	BWH	O3	0.57	15	FFPE	STANDARD	Agilent 1M
Craig_FSM_123	DF/HCC	A4	0.201697	N/A	CELLS	FSM	Agilent 1M
Craig_FSM_124	DF/HCC	A4	0.184781	N/A	CELLS	FSM	Agilent 1M
Craig_FSM_125	DF/HCC	A4	0.175797	N/A	CELLS	FSM	Agilent 1M
Craig_FSM_126	DF/HCC	A4	0.156303	N/A	CELLS	FSM	Agilent 1M
Craig_FSM_127	DF/HCC	A4	0.183769	N/A	CELLS	FSM	Agilent 1M
Craig_FSM_128	DF/HCC	A4	0.22135	N/A	CELLS	FSM	Agilent 1M
Craig_FSM_129	DF/HCC	A4	0.153965	N/A	CELLS	FSM	Agilent 1M
Craig_FSM_130	DF/HCC	A4	0.214331	N/A	CELLS	FSM	Agilent 1M
Craig_FSM_131	DF/HCC	A4	0.217656	N/A	CELLS	FSM	Agilent 1M
Craig_FSM_132	DF/HCC	A4	0.188784	N/A	CELLS	FSM	Agilent 1M
Craig_FSM_133	DF/HCC	A4	0.179019	N/A	CELLS	FSM	Agilent 1M
Craig_FSM_134	DF/HCC	A4	0.182569	N/A	CELLS	FSM	Agilent 1M
Craig_FSM_135	DF/HCC	A4	0.178151	N/A	CELLS	FSM	Agilent 1M
Craig_FSM_136	DF/HCC	LGG	0.283979	N/A	CELLS	FSM	Agilent 1M
Craig_FSM_137	DF/HCC	A4	0.181634	N/A	CELLS	FSM	Agilent 1M
Craig_FSM_138	DF/HCC	A4	0.199159	N/A	CELLS	FSM	Agilent 1M
Craig_FSM_139	DF/HCC	A4	0.221985	N/A	CELLS	FSM	Agilent 1M
Craig_FSM_140	DF/HCC	O3	0.238445	N/A	CELLS	FSM	Agilent 1M
Craig_FSM_141	DF/HCC	O3	0.153176	N/A	CELLS	FSM	Agilent 1M
Craig_FSM_142	DF/HCC	A3	0.231693	N/A	CELLS	FSM	Agilent 1M
Craig_FSM_143	DF/HCC	O3	0.219152	N/A	CELLS	FSM	Agilent 1M
Craig_FSM_144	DF/HCC	A4	0.217486	N/A	CELLS	FSM	Agilent 1M
Craig_FSM_145	DF/HCC	A4	0.179595	N/A	CELLS	FSM	Agilent 1M
Craig_FSM_146	DF/HCC	A4	0.165407	N/A	CELLS	FSM	Agilent 1M
Craig_FSM_147	DF/HCC	LGG	0.175359	N/A	CELLS	FSM	Agilent 1M
Craig_FSM_148	DF/HCC	LGG	0.17039	N/A	CELLS	FSM	Agilent 1M
Craig_FSM_149	DF/HCC	A4	0.151555	N/A	CELLS	FSM	Agilent 1M
Craig_FSM_150	DF/HCC	A4	0.149949	N/A	CELLS	FSM	Agilent 1M
Craig_FSM_151	DF/HCC	A4	0.221124	N/A	CELLS	FSM	Agilent 1M
Craig_FSM_152	DF/HCC	A4	0.181992	N/A	CELLS	FSM	Agilent 1M
Craig_FSM_153	CHB	LGG	0.15187	5	FROZEN	FSM	Agilent 1M
Craig_FSM_154	CHB	LGG	0.149219	5	FROZEN	FSM	Agilent 1M
Craig_FSM_155	CHB	LGG	0.13328	5	FROZEN	FSM	Agilent 1M
Craig_FSM_156	CHB	LGG	0.132555	4	FROZEN	FSM	Agilent 1M
Craig_FSM_157	CHB	LGG	0.124904	4	FROZEN	FSM	Agilent 1M
Craig_FSM_158	CHB	LGG	0.138695	4	FROZEN	FSM	Agilent 1M
Craig_FSM_159	CHB	LGG	0.137342	3	FROZEN	FSM	Agilent 1M
Craig_FSM_160	CHB	LGG	0.139645	2	FROZEN	FSM	Agilent 1M
Craig_FSM_161	UCSF	A4	0.146964	N/A	CELLS	FSM	Agilent 1M
Craig_FSM_162	UCSF	A4	0.170564	N/A	CELLS	FSM	Agilent 1M
Craig_FSM_163	UCSF	A4	0.145399	N/A	CELLS	FSM	Agilent 1M
Craig_FSM_164	UCSF	A4	0.206744	N/A	CELLS	FSM	Agilent 1M
Craig_FSM_165	UCSF	A4	0.154424	N/A	CELLS	FSM	Agilent 1M
Craig_FSM_166	UCSF	A4	0.158175	N/A	CELLS	FSM	Agilent 1M
Craig_FSM_167	UCSF	A4	0.253086	N/A	CELLS	FSM	Agilent 1M
Craig_FSM_168	DF/HCC	A4	0.171	N/A	CELLS	FSM	Agilent 1M
Craig_FSM_169	DF/HCC	A4	0.1548	N/A	CELLS	FSM	Agilent 1M
Craig_FSM_170	DF/HCC	A4	0.162	N/A	CELLS	FSM	Agilent 1M
Craig_FSM_171	DF/HCC	A4	0.165	N/A	CELLS	FSM	Agilent 1M
Craig_FSM_172	DF/HCC	A4	0.189954	N/A	CELLS	STANDARD	Agilent 1M
Craig_FSM_173	DF/HCC	A4	0.205179	N/A	CELLS	STANDARD	Agilent 1M
Craig_FSM_174	DF/HCC	A4	0.214331	N/A	CELLS	STANDARD	Agilent 1M
Craig_FSM_175	DF/HCC	A4	0.216977	N/A	CELLS	STANDARD	Agilent 1M
Craig_FSM_176	DF/HCC	O3	0.241607	N/A	CELLS	STANDARD	Agilent 1M
Craig_FSM_177	DF/HCC	A4	0.241927	N/A	CELLS	STANDARD	Agilent 1M
Craig_FSM_178	DF/HCC	A4	0.244798	N/A	CELLS	STANDARD	Agilent 1M
Craig_FSM_179	DF/HCC	A4	0.247656	N/A	CELLS	STANDARD	Agilent 1M
Craig_FSM_180	DF/HCC	A4	0.251607	N/A	CELLS	STANDARD	Agilent 1M
Craig_FSM_181	DF/HCC	A4	0.257512	N/A	CELLS	STANDARD	Agilent 1M
Craig_FSM_182	DF/HCC	A4	0.275409	N/A	CELLS	STANDARD	Agilent 1M
Craig_FSM_183	DF/HCC	A4	0.276058	N/A	CELLS	STANDARD	Agilent 1M
Craig_FSM_184	DF/HCC	A4	0.285754	N/A	CELLS	STANDARD	Agilent 1M
Craig_FSM_185	DF/HCC	LGG	0.291109	N/A	CELLS	STANDARD	Agilent 1M
Craig_FSM_186	DF/HCC	A4	0.31	N/A	CELLS	STANDARD	Agilent 1M
Craig_FSM_187	DF/HCC	A4	0.310682	N/A	CELLS	STANDARD	Agilent 1M
Craig_FSM_188	DF/HCC	A4	0.318385	N/A	CELLS	STANDARD	Agilent 1M
Craig_FSM_189	DF/HCC	A4	0.322159	N/A	CELLS	STANDARD	Agilent 1M
Craig_FSM_190	DF/HCC	A4	0.32485	N/A	CELLS	STANDARD	Agilent 1M
Craig_FSM_191	DF/HCC	A4	0.328789	N/A	CELLS	STANDARD	Agilent 1M
Craig_FSM_192	DF/HCC	A4	0.339563	N/A	CELLS	STANDARD	Agilent 1M
Craig_FSM_193	DF/HCC	A4	0.349096	N/A	CELLS	STANDARD	Agilent 1M
Craig_FSM_194	DF/HCC	O3	0.388409	N/A	CELLS	STANDARD	Agilent 1M
Craig_FSM_195	DF/HCC	A4	0.396504	N/A	CELLS	STANDARD	Agilent 1M
Craig_FSM_196	DF/HCC	A4	0.43	N/A	CELLS	STANDARD	Agilent 1M
Craig_FSM_197	DF/HCC	A4	0.577782	N/A	CELLS	STANDARD	Agilent 1M
Craig_FSM_198	DF/HCC	A4	0.625137	N/A	CELLS	STANDARD	Agilent 1M
Craig_FSM_199	DF/HCC	A4	0.68	N/A	CELLS	STANDARD	Agilent 1M
Craig_FSM_200	DF/HCC	A4	0.809129	N/A	CELLS	STANDARD	Agilent 1M
Key:
BWH [Brigham and Women's Hospital (Boston, MA)]
CHB [Children's Hospital Boston (Boston, MA)]
CMCD [Children's Medical Center in Dallas (Dallas, TX)]
CNMC [Children's National Medical Center (Washington, D.C.)]
DF/HCC [Dana Farber/Harvard Cancer Center (Boston, MA)]
IST [Marmara University Medical Center (Istanbul, Turkey) ]
JHMI [Johns Hopkins Medical Institutes (Baltimore, MD)]
UCSF [University of California San Francisco (San Francisco, CA)]
A3 [astrocytoma, Grade III]
A4 [astrocytoma, Grade IV]
O3 [anaplastic oligodendroglioma]
LGG [low grade glioma]
Metastasis, Breast [metastatic breast cancer in brain]
Normal/Other [normal, non-diagnostic brain tissue or epilepsy biopsy tissue]
FFPE [formalin-fixed paraffin-embedded brain tissue]
FROZEN [tumor tissue frozen at time of resection]
CELLS [fresh-frozen cell cultures]
FSM [array processed according to FSM ULS protocol]
STANDARD [array processed according to standard ULS protocol]
